# Supplementary material for: Patient-derived tumor organoid and fibroblast assembloid models for interrogation of the tumor microenvironment in esophageal adenocarcinoma
Source: Cell Rep Methods. 2024 Nov 27;4(12):100909. doi: 10.1016/j.crmeth.2024.100909 (PMC11704619; doi:10.1016/j.crmeth.2024.100909)
Supplement: Table S1. Genes in gene expression clusters 1–7 from RNA-seq analysis of assembloids, parent organoids, and CAFs, related to Figures 2 and S1 [file mmc2.xlsx]

## Sheet: Table S1
Cluster 1	Cluster 2	Cluster 3	Cluster 4	Cluster 5	Cluster 6	Cluster 7
MAT2A	NDUFS5	EIF3A	KDELR1	CALR	GCNT3	ROMO1
RPL10A	SPTBN1	TMEM158	NDUFB7	CLMP	PLEK2	H2AZ1
RPL24	CXXC5	BNIP3	MFSD10	NOMO1	EREG	ABCC3
RPL23	ZNF503	PLIN2	UBA52	SMURF2	TSPAN8	ANLN
RPL38	PFKFB3	MMP2	PRKCSH	KLHL5	LGALS3	PTGES
TPT1	ALDH18A1	AADAC	TRIR	UCHL1	SERPINB1	NDUFA8
EEF1B2	PSMB7	SERPING1	BAX	CCN1	HSP90AB1	S100A6
FAU	ACLY	SRRM2	NUCB1	VCL	RIOK3	HNRNPAB
PDIA4	DKK3	PLTP	C19orf53	PCDH18	DSG2	CCT7
IDH1	P3H1	TPBG	PRDX2	TFRC	DSC2	ARF5
RPL7	ZFP36L1	MEDAG	CCDC85B	PLPP3	ABHD2	ECHS1
PABPC1	DUSP1	NR2F1	ANXA11	SVEP1	CLDN1	SLC2A4RG
RPL37A	CNN3	PTGFRN	GPX4	COL6A1	KRT17	BBLN
RPS20	FAM114A1	NR2F2	RPS2	IGFBP4	LAMC2	C4orf48
RPS27A	PSMB6	BNIP3L	ZFP36	LGALS1	CST6	BMP4
RPL31	RAI14	IGFBP3	GYS1	GLRX	ANO1	ASS1
RPS13	PPP2CB	ID2	FCGRT	TMTC1	EGR2	H2AX
NPM1	PRDX6	HAS2	PEBP1	IGFBP5	SFRP2	COX8A
TSPAN13	CRK	BCHE	ZFP36L2	C1orf198	CXCL2	UBE2S
FUCA1	ATXN10	RGS4	ANGPTL4	HEBP1	JUN	SLC1A5
TMEM30B	FZD6	LOX	NR4A1	RECK	FOSB	POLR2J
KLF5	TGFBR2	ATP2B4	PGAP6	PTHLH	IFI44	MDH2
MAL2	MRFAP1	IGFBP2	LTBP4	LHFPL6	SCG2	HK2
UGT8	ATP6V1E1	OSR1	SH3GL1	DAB2	PLAUR	RPS7
PRELID3B	ATP6V0E1	DEPP1	PLOD3	MYLK	SAMD9	PSAT1
TRIB1	TNPO1	HAND2	LMF2	SLC1A1	PARP14	CHCHD2
ITGA6	CALU	FBLN2	SCYL1	RPS6KA2	GFPT2	ANP32B
SERPINA1	ME1	CCDC80	TNFRSF12A	CRIM1	BNIP5	RPL19
CSE1L	SOD1	GALNT15	CREB3	ELL2	ARL5B	HMGN2
PHLDA1	TMEM30A	AOX1	RRAS	TMSB10	IFNGR1	MRPL41
CHMP4C	TGFBI	CPA4	RAB11B	LPAR1	BHLHE40	TUFM
EIF2AK1	DEGS1	PTX3	SHISA5	PPP1R3C	FOS	TK1
TMEM45B	IGFBP7	HSPB6	PTMS	STC2	DUSP5	CDC25B
EHF	NFE2L2	PPP1R14A	ARHGDIA	PODN	CD9	DYNC2I2
CLRN3	EID1	MEST	PPP1R14B	CHRM2	CYSTM1	UBE2C
ESRP1	IKBIP	CHI3L2	SLC44A2	ADAMTS1	RNASE1	NHERF1
CDH17	WNT5A	OGN	COLGALT1	COTL1	CTIF	SNTB1
AREG	TAF13	PCOLCE2	PSMC3	TPM2	PLAAT4	DCXR
RPS21	TRAM1	HMOX1	ECM1	TSPAN4	CLDN18	CKS2
HNRNPA1	STX12	SOD3	MRC2	CD248	KRAS	TOP2A
HNRNPK	CAV2	CLU	RCN3	MYL9	KRT20	PLEKHB1
CALM1	KDELR3	SFRP1	ADGRA2	WFS1	IGFBP1	PRSS8
OSTF1	CDH11	ANPEP	DBN1	FLYWCH2	SLC7A5	GPX2
MFSD6	FNDC3B	ATF5	CERCAM	PFN1	RHOD	LCN2
H3-3B	C5orf15	PCOLCE	PLPPR2	CSRP1	SFN	H1-0
STARD7	COL5A2	IGFBP6	SHC1	PDLIM7	MUC1	AZGP1
STK39	NPTN	CTSA	SRM	ID3	JUP	PCNA
HNRNPD	CALD1	CA12	SLC39A13	FSCN1	JPT1	SUMF2
SLC40A1	SDC2	CTSF	SYDE1	CLEC11A	CTSE	ATF4
ZMAT2	BPGM	SYNPO	SCARF2	BDKRB1	NPC1	SSNA1
UNC50	TMX3	SCARA3	CHPF2	TGFB1I1	TAGLN2	NPDC1
TMEM9B	SGCB	KCNE4	DAPK3	WNT5B	ARL14	BANF1
MDH1	RBMS1	AKR1C2	CAVIN3	LOXL2	CDH3	EDF1
POLR2K	ARPC2	FBLN1	LDB1	COL6A2	PLAAT3	SIGMAR1
ARMC1	SEC62	CHD3	ENO1	TUBB6	TMPRSS2	H1-10
CLK1	STT3A	CEBPB	MLLT1	SELENOM	EFNA1	LDLR
SPTSSA	ATP2A2	DHRS3	RAB34	CNN1	EZR	NELFB
ERH	FAT1	NT5E	P4HB	ANXA6	LIPH	TUBB4B
ARF6	ESD	DCTD	FKBP10	LBH	SDCBP2	UNC93B1
TCEA1	TMEM165	ADM	P3H3	TAGLN	F2RL1	POR
RTN3	NDUFA4	EEF1A1	EMP3	GREM1	CDH1	SYNGR2
H2AC6	GDE1	GAS1	PLOD1	MYL6	DUSP4	EFHD2
GOLM1	MFSD14B	RDH10	CDKN1A	SIRPA	MISP	UBALD2
TSPAN3	RHEB	SRGN	LRP10	GABARAPL1	ITGB4	CANT1
PLK2	SCRN1	PDGFD	NRSN2	COL4A2	KRT8	LRP5
TARS1	FHL2	SLIT3	CREB3L1	PTGR1	SEC23B	AGPAT2
SNRPB2	ARRDC4	LRRN4CL	MYO1C	ASPH	F11R	ESRRA
PTGES3	TNFRSF21	VGLL3	GET3	CALM2	LIPG	FXYD5
RESF1	CHMP1B	EFEMP1	ATN1	TXN	MOCOS	GSTP1
GALNT3	F2R	FST	PLBD2	UBB	DYM	FASN
ATP1B1	EDN1	CXCL12	EIF4G1	COPS6	GALNT1	SLC25A39
TMBIM6	COL8A1	ARL4D	EMILIN1	ICMT	ZNF24	DUSP6
RARRES1	CSGALNACT2	RPL3	PDLIM4	PARK7	MAPRE2	KRT18
FAM91A1	PANX1	RPSA	ECE1	WLS	IMPACT	LLGL2
DAZAP2	AHCYL1	RAB32	MAP7D1	LAPTM4A	XBP1	ST14
ADGRG7	TNC	MFGE8	POLR2L	PALLD	ETFRF1	TSPAN1
HMGB1	ANTXR1	PXDC1	CNN2	TPST1	C18orf21	RAB25
PARP4	NDUFB4	HSPG2	DDOST	SRPRA	RPRD1A	TSPAN15
KLF4	ITGA1	AMOTL2	TSPO	COL12A1	MRPS35	LAD1
GDI2	PDK4	LOXL1	MYDGF	COL4A1	BCAT1	PRSS3
TMCO1	ATP1B3	GPR176	AP2S1	RFTN1	DNAJC1	SQLE
RPN1	APOBEC3C	LAMB2	RANGAP1	TPM4	ILF2	H2BC5
RAN	TRPC4AP	GNAI2	MLF2	MPZL1	SS18	S100P
TMEM14A	SELENOF	AXL	SLC35B2	TWSG1	REEP5	SOX9
GTF3A	HSPA13	PEA15	ZC3H7B	RCAN2	SLC39A6	LRATD2
PLSCR1	MORF4L1	CAVIN1	FAM234A	FSTL1	LGMN	CEBPG
GEM	ADSS2	CEMIP	SELENON	DIPK1A	AKR1C3	TST
SUCNR1	ENAH	GPC1	EHD2	GINM1	AKIRIN1	RPS3
ETS2	SPON1	TP53I11	ZYX	SEC22B	RHBDD2	TRIB3
ATF3	UBE2Q2	ADH1B	HSPB1	RTN4	HLA-C	CLDN3
KLF6	SARAF	SYNPO2	DGCR6L	PARVA	PEG10	CDK2AP2
ABI1	SSR1	TXNRD1	NENF	GADD45B	PDZK1IP1	KLK1
HBEGF	GTF3C6	CITED2	NME4	RND3	PPP4C	AKR7A3
NCOA7	OAT	GAS6	CD81	MYO1B	CLTA	MRPS26
CDKN2B	GOLIM4	LMOD1	GAPDH	TSPAN2	SMIM3	CYB5B
COL10A1	EMP1	FLNC	CD151	PDPN	EGR1	STX3
CBFB	HTRA1	LAYN	KIF1C	ISOC1	ADAR	TMEM125
JAG1	NEO1	COPZ2	CYB5R3	CXCL8	MFAP4	STARD10
NCEH1	YBX3	THY1	FTH1	BMP2	IFIT1	SNRPD2
KRT80	HMCN1	VAMP5	VAT1	ATP5F1B	IFIT3	RPS16
BHLHE41	BIRC2	CLDN11	QSOX1	MT2A	ITGB5	COX5A
ENC1	YES1	IRAG1	CDC37	PTGS2	GSN	EPS8L3
MYO1D	PDGFC	DCN	CUEDC2	STAT1	C11orf96	LSR
HMGN1	LIMS1	FGF2	POLR2E	CYGB	TGFB1	HMGA1
SET	BMPR2	CAV1	CALM3	SPHK1	COL7A1	GDF15
HSPA5	SFRP4	DCTN1	GUK1	TEAD3	CTDSP2	UQCRH
RPS3A	ANO6	VASN	FKBP8	TMEM132A	FMOD	TM4SF5
COX7C	FAP	CRYAB	TSR3	LIF	MMP14	PODXL2
SMIM26	GPC6	SDC3	SDF4	PTGS1	PDGFRB	DHCR24
CNBP	DIO2	OLFML3	FTL	IL33	ISLR	TRNP1
YTHDF1	DHX9	NID2	MDK	PRRX2	NBL1	PYGB
EFNB2	KTN1	HEG1	GANAB	FOXF1	JUNB	C1orf43
CNOT11	TMEM167A	ELN	PLD3	FZD7	LTBP3	TESC
CEACAM6	ZMPSTE24	SOCS3	TPI1	FAM20C	SPON2	S100A14
OSBPL3	KIF5B	NFE2L1	PFKL	PGD	UBE2L6	SLC50A1
PERP	SNX6	NFIX	IFITM3	NHERF2	DAG1	SLC3A2
PTBP3	GOLPH3	TRAM2	MXRA8	TALDO1	TCIM	SEPHS2
SLC44A1	WASHC5	KANK2	PHLDA3	GPX3	TNFAIP2	LYZ
TUBA4A	RAP1A	AHNAK	MAPKAPK2	COLEC10	ICAM1	SPINK4
CEACAM5	UBE2J1	C3	COL16A1	TFPI2	FSTL3	REG4
SPCS2	RAB6A	ABL1	PIEZO1	MMP3	FHL3	PRSS2
HNRNPH3	BLOC1S2	GBE1	PBXIP1	PLAU	COL18A1	PRSS1
PPP6R3	TWF1	MAP4	CD276	CXCL1	FURIN	ANXA10
STX16	YPEL5	MAP1A	BMP1	BASP1	CLTB	TFF2
GALNT7	SCARB2	NDST1	PTK7	ANGPT1	LAMB3	PIGR
SF3B6	NCKAP1	VEGFC	MYADM	CSF1	TACSTD2	MMP1
PDP1	TP53INP1	ATP8B2	FBLIM1	PLAT	RND1	TFF1
LACTB2	SPIN1	GALNT2	S100A11	F3	SMAD7	MUC5AC
SRI	ANKIB1	MXRA7	S100A4	KRTAP1-5	KRT7	PFDN2
TMEM106B	ERRFI1	ARID5B	PFKP	VCAM1	LAMA3	AGR2
CBX3	B2M	TRIP6	SERINC2	TCF21	SDC4	TFF3
PNRC2	ETS1	MARVELD1	VASP	ACKR3	S100A16	MLEC
PUM2	ARFGAP3	TLN1	NECTIN2	RASSF2	RRAD	RPL7A
C1GALT1	UBE2E3	BAG3	ARF1	VTN	HTRA3	RPL23A
LUC7L3	PDLIM5	TNFRSF1A	TMEM214	ALPL	NOTCH3	RPL35
COX7A2	RAB5A	AP2M1	INPPL1	OLR1	AEBP1	RPL12
SMIM30	EFR3A	PRNP	PDAP1	ADAMTS8	SLC39A14	RPL32
TSG101	PDCD6IP	TRAPPC1	RAB1B	CCL7	CDA	RPL14
SKAP2	ARL8B	CEBPD	TMEM109	COL14A1	DSP	RPL11
PLEKHF2	SERINC3	FGFR1	TTYH3	MCAM	OAS2	RPS28
NPNT	WWTR1	EFEMP2	MVP	CHRDL2	CRLF1	RPS18
CLCN3	EDNRA	NEXN	SEPTIN9	EDNRB	MX1	RPS15
ZBED5	GNA13	FGF7	LASP1	P3H2	OAS3	RACK1
FLRT3	EPS8	COX7A1	GNB2	PITX1	PIM1	RPS14
SPINK1	SPDL1	CLIP3	EIF4H	TRPA1	ISG15	RPL27A
FAR1	KITLG	SMPD1	ACADVL	TEK	IFI6	EIF4EBP1
RBM39	ITPRID2	CAPNS1	PLEC	WFDC1	TNS4	RPL29
MET	ESYT2	SND1	FOSL1	PF4V1	ITPR3	RPL36
CD58	CTNNA1	RPL15	TMED9	SST	OLFM4	RPLP0
CCT6A	PPP3CA	RPS6	MGAT1	CXCL5	NFKBIA	TRMT112
HNRNPA2B1	CERK	RPL4	ITM2C	CXCL6	S100A10	RPL28
ZC3H15	TMEM248	AKAP12	CFL1	TSHB	ILRUN	RPLP1
RAC1	UBE2H	DKK1	UBE2M	CCL11	CXCL16	RPS25
TNFSF15	PAIP1	TMEM98	SLC16A3	HSD17B6	IFI27	RPS5
ANXA4	CDC27	GLG1	GRINA	BARX1	LGALS3BP	RPL13
RASSF6	DAD1	C12orf75	AP1S1	TMEM176B	HDGF	RAMP1
GJB2	GOLGA5	VAMP3	RHOC	TMEM176A	AGRN	RPL18A
TIPARP	GOLT1B	SLC38A2	CHPF	AVPI1	PTPRF	RPS11
CHMP2B	ITGAV	TMEM43	PRDX5	DDAH1	MYH14	RPS19
PELI1	FKBP14	GLIPR1	SF3B5	IMPA2	HES4	RPL13A
SRSF3	PAPSS1	TEAD1	EIF5A	ACTB	IFI35	APRT
INSIG2	CLTC	SLC4A7	DRAP1	PXDN	PLBD1	SNRPC
YWHAG	PTP4A2	PAM	SLC25A1	NID1	SLC5A3	YBX1
UBE2D3	ATP2C1	COL1A2	C11orf68	IL6	C1orf116	EIF4B
SDAD1	TMEM50A	TIMP2	MAP2K3	ACTA2	STC1	RPL27
DDX5	ACTR3	NRP2	TLE5	EPB41L2	PLEKHA4	RPS24
RAB14	CHSY1	GNG12	BRK1	TGFBR1	EPHA2	RPL41
RNF145	CTHRC1	DNAJB4	NIBAN2	WWC2	IER2	RPS12
YWHAZ	EIF4G2	RAD23B	PLIN3	CD44	BCL3	RPL5
AZIN1	ACTR2	CTNNAL1	TUBA1B	XPO6	HELZ2	RPL35A
RAB10	UBQLN1	CPD	TNKS1BP1	AKR1C1	IFITM1	RPS8
TMEM87B	RAB2A	PDE5A	TRIOBP	FILIP1L	PPP1R15A	RPL6
SYPL1	YTHDF3	MAP1B	SNX17	BDNF	IFIT2	RPS27
BTBD10	COPB1	DDR2	ACTN4	SCUBE3	ITPKC	CREG1
B4GALT5	CAPZA1	IL1R1	CLSTN1	ACTG2	BTG2	RPL9
TMEM245	RARS1	PRSS23	IFITM2	TNFRSF11B	A2M	RPL21
SDCBP	GOLM2	LOXL4	SQSTM1	PDCD1LG2	VEGFA	CDC20
HNRNPDL	RAB1A	CCDC71L	EEF2	INMT		CYP2S1
ARFIP1	MTDH	RRAS2	NAGLU	EPAS1		CA9
TAX1BP1	BPNT2	UAP1	MAPK3	RARRES2		PHGR1
RIPK2	CLINT1	OST4	POLDIP2	ADAMTS7		ENO2
RAB11A	ARL6IP5	SNX18	CDIPT	DENND2A		COX6B1
XRCC5	SEPTIN7	GASK1B	PLXNB2	TBX2		CYBA
ATP6V1C1	MTPN	PSMB5	GRN	ACO1		EIF6
MARCHF7	COPS8	CORO1C	LMNA	MGST1		U2AF2
MOB1A	NARS1	CFL2	DPP7	CYP26B1		PCBD1
PMAIP1	NDFIP1	VIM	ATP6V1F	BMP6		NOP53
TRA2A	HSPA8	PDGFRA	CDC42EP1	MRGPRF		RPL8
CNOT8	TRIP12	CAPN2	FBXW5	ENG		PPDPF
CAB39	HP1BP3	MCFD2	CENPB	GREM2		AAMP
AKAP11	YWHAQ	CCN2	CIAO2B	PTN		ZNF703
SRSF2	FNDC3A	OSMR	CST3	FBLN5		TRIM28
VMP1	ETF1	SLC7A11	TKT	EPHX1		RPLP2
LAMTOR3	SESN3	DCBLD2	H2BC12	PAMR1		CCNL2
BROX	DDX17	ELOVL5	BSG	EXT1		APOA1
RFK	C4orf3	TMEM14C	YIPF3	SQOR		KLK7
MMP7	MFSD1	PCYOX1	SHMT2	STOM		APOE
UBE2D1	UACA	TNFRSF10D	RRBP1	CYTL1		APOD
PPIC	TAB2	APLP2	TUBA1C	GNG11		CSTB
PSMA1	PLSCR4	PALM2AKAP2	ELOVL1	OGFRL1		PROCR
INPP4B	STEAP2	LAMP1		FGL2		SNRNP70
SELENOP	LXN	CYBRD1		CCL2		MAF1
SEC61G	CHIC2	IL6ST		AKR1B1		RUVBL2
ITGB6	P4HA1	RHOBTB3		PDLIM1		DVL1
RNF19A	SEPTIN10	FBN1		SLC16A4		ADISSP
MOB4	RRM2B	ANKRD13A		CYP1B1		HIGD2A
ERAP2	CSDE1	PAPSS2		TM4SF1		AURKAIP1
TIA1	ST13	GCLM		PRDX1		TMEM259
HNRNPH1	NUCKS1	LAMC1		COL15A1		RPL18
ZNF146	SEL1L	LAMA4		IL11		DNPH1
KHDRBS1	UGDH	CCND1		ANGPTL2		FBL
CCDC47	GLT8D1	CRTAP		FIBIN		KLK10
BTG1	STK17A	ANXA5		RGCC		CBLC
CD24	SEPTIN2	ADAM9		CXCL3		LGALS4
HSPH1	EPRS1	ADH5		ACTG1		CYC1
CMTM6	SMIM14	RCAN1		DRAM1		CAPG
HIGD1A	GNAQ	SH3BGRL3		TPM1		FABP1
DNAJB9	PCNP	FKBP9		RSU1		ILF3
TES	SSR3	OAZ1		THBS1		BST2
ATP6V1G1	TMED7	LAMB1		ACTN1		PRR15
MTMR6	OSTC	NDN		SOD2		FOXQ1
PSMA3	SELENOT	RRAGA		CKAP4		TINAGL1
MAPK6	USO1	HDLBP		WDR1		KRT19
TMEM59	BTBD1	ZCCHC24		COPG1		ITGA3
STEAP1	METAP2	FERMT2		SURF4		SCNN1A
EIF5	LRRC17	TIMP3		ITGA11		LFNG
QPCT	TTC3	PSAP		OPTN		HES1
ELF1	UBE2B	TNS1		LRRC59		ELF3
YWHAB	TIMMDC1	HSD11B1		MYL12B		GRB7
ZDHHC20	PDIA3	C1S		FKBP1A		B3GNT3
WASL	PDIA6	LRP1		IL4R		SEMA4B
BZW1	EMC7	C1R		MGAT5		CD74
REEP3	PRKAA1	MSC		RGS2		KLK6
DARS1	ZFAND5	ITGA5		TGM2		AOC1
SRSF5	ALCAM	ARHGAP1		MPHOSPH6		HDAC1
IVNS1ABP	SCP2	APOL1		CHP1		PRR15L
ARPP19	MMADHC	LTBP2		ALDH1A1		PTMA
UGP2	SPCS3	THBS2		NQO1		ALDOC
VEZF1	ACAA2	CTSB		RPS26		SCD
SNW1	CUL1	STAT2		APMAP		REEP6
UFM1	CAMK2N1	TUBA1A				SLCO4A1
EIF1	ATP5F1A	MYH9				HMGB2
TM9SF3	PRDX3	COL5A1				PPP1R1B
SMIM15	VDAC2	PSMD2				PHLDA2
OCIAD1	KRT10	PKM				BCL2L1
DNAJC3	RPN2	USP22				STMN3
GABARAPL2	KDELR2	GNB1				SDC1
UBXN4	TMX1	PGAM1				ASCL2
CCNI	SBDS	KIRREL1				ACSS2
NR1D2	TMEM230	ZDHHC7				KIFC2
LIPA	UGCG	DAP				BUD23
CANX	ALDH1A3	CD63				MARCKSL1
CCNL1	POSTN	SEC61A1				SPR
SLC30A1	PKD2	YWHAE				DHCR7
APPL2	SEPTIN11	WARS1				DDIT4
VPS26A	EPDR1	SERPINH1				CTSD
ZRANB2	SEMA3C	NNMT				SEMA3B
PCMTD1	NEK7	COL1A1				TPX2
SF3B1	CCNG1	GNAS				IGF2
BCLAF1	RIDA	H1-2				NTSR1
WEE1	CDV3	SARS1				PRPF6
VPS41	DYNLT1	PTTG1IP				TMEM54
CGGBP1	HIF1A					LY6E
PPP1CB	GNS					NDRG1
MATR3	CLIC4					CDX1
KIF3B	ITGB1					CLDN4
G3BP2	SEC31A					SLC2A1
WSB1	RNF11					NR1D1
NBR1	SNX3					HSPD1
POLR2B	ZEB1					QPRT
VPS4B	REXO2					GOLT1A
RHOB	MBTPS1					AHCY
RB1CC1	MBNL2					TRAPPC6A
HIBADH	BICC1					CYP1A1
AP3S1	CTSK					PABPC1L
CPNE3	MYOF					PIM3
NRAS	MAP4K4					KIAA1522
CMPK1	ATL3					HDHD3
API5	MAN1A1					USH1C
KLF10	TGOLN2					CPNE1
GBP3	KCTD12					KRTCAP3
TM9SF2	GLS					PKP3
MMD	NDUFS4					PGGHG
DNAJA1	STRAP					EPS8L2
CTNNB1	TIMM17A					RASSF7
PTPN12	SAR1A					LAMA5
RALA	KPNA3					AUP1
SPATS2L	FAM210B					SPINT1
RUNX1	SRP14					VAMP8
MGP	ANXA1					CLDN7
MAFB	RHOA					SPINT2
SKIL	HADHB					ABHD11
AMIGO2	PGRMC2					AP1M2
PMEPA1	CDH6					VIL1
UBL3	MAPK1					TMEM238
XRN2	SEC24D					JUND
KLF3	CDK2AP1
ARL4C	AIDA
TNFSF10	MDFIC
ANKRD10	RANBP9
MXD1	TMEM263
C15orf48	ARF4
SERPINB5	GPX8
ITGA2	SEC23A
SOX4	SERINC1
PGM2L1	CD59
HERPUD1	ACTR10
PPA1	NCOA4
HSP90B1	ITM2B
SERP1	LMAN1
MRPS10	YIPF5
TARDBP	ARCN1
STT3B	PICALM
MBOAT2	YAP1
CAPZA2	SNAI2
COQ10B	EDIL3
DYNLL1	PSMB1
UBLCP1	XRCC6
PON2	RTCB
NCBP2	GORASP2
ARPC1A	SEC61B
BCAS2	MYL12A
SRP9	ANXA7
RPL22L1	MAP1LC3B
NUS1	SEL1L3
TOMM20	AP2B1
COMMD6	YWHAH
RPL34	HADHA
ATP5MK	CAPRIN1
MRPL3	KIAA1191
PPP1CC	LITAF
ATP5PB	KPNB1
DENR	PFN2
SUMO1	RCN1
MTX2	UBC
EIF3H	CMTM3
EIF2S2	COL6A3
TMEM41B	CAP1
TMEM123	LRRC8A
ATP10B	NTN4
IPO7	LEPROT
SRSF7	B4GALT1
ACP1	PRKAR1A
CHMP5	KLF9
SRSF6	ANKH
HSPE1	TNFAIP6
EIF4A2	PLOD2
GDA	PLPP1
SOWAHC	IQGAP1
NET1	PJA2
CD2AP	SH3PXD2A
HPGD	JAK1
CD164	COL3A1
ABRACL	DPYSL3
STAU1	GSTO1
CDS1	ANXA2
ACSL5	SERPINE1
PLS1	SPARC
HSD17B11	APP
LGR4	RAB7A
BAIAP2L1	PRG4
IRF2BP2	TGFB3
EPCAM	MCL1
SH3BGRL2	PRRX1
ERO1A	NOTCH2
GPRC5A	FNDC1
RHPN2	ATP9A
TOB1	VCAN
MUC13	LHFPL2
ZNF664	ELK3
ATP5F1C	DCBLD1
SERBP1	FBXO32
GLO1	STK38L
HLA-B	MARCKS
ATP1A1	PNRC1
PCDH1	LTBP1
RIPK4	IFI16
CHMP4B	SH3GLB1
TRIB2	LUM
SLC20A1	SPOCK1
LDHA	MBNL1
MAPRE1	NRP1
TP53INP2	LIMA1
RALB	SULF1
LAPTM4B	CRABP2
PSMA7	FN1
ARRDC3	SERPINE2
GADD45A	NPR3
TXNIP	PENK
CYCS	C6orf62
INSIG1	GJA1
VDAC1	ADD3
ID1	DSTN
CEACAM1	ARPC5
TSC22D1	RPL36AL
TGFA	HSP90AA1
ARL6IP1	XPOT
HTATIP2	LMO4
ARL4A	TCP1
LYPLA1	TMED2
MRPL15	TMED10
B3GNT2	GFPT1
TMBIM1	ARPC3
MSMO1	ANAPC13
SGPP2	AK3
WDR45B	BTF3
TCN1
H2AZ2
HNRNPF
TMED4
PPIA
OCIAD2
FAM3C
GNE
ENOPH1
TAF7
CLDN12
AHR
SAP18
